# Supplementary material for: Prognostic value of prelymphodepletion absolute lymphocyte counts in relapsed/refractory diffuse large B-cell lymphoma patients treated with chimeric antigen receptor T cells
Source: Front Immunol. 2023 May 2;14:1155216. doi: 10.3389/fimmu.2023.1155216 (PMC10185822; doi:10.3389/fimmu.2023.1155216)
Supplement: Supplementary file 1 [file Table_1.xlsx]

## Sheet: 数据库28
	Grouping	Age	Gender	Time from diagnosis to enrollment	Ann Arbor stage	B symptom	CNS infiltration	Bone Marrow infiltration	ASCT	Use of Dex	Use of Tocilizumab	Followed immunotherapy	ECOG	IPI	CRS	LDH	ALC	ANC	AMC	NLR	LMR	CRP peak	FER peak	IL6 peak	Clinical therapy	PFS	OS	outcome(dead)	Outcome(relapse)
1	1	30	1	14.9	4	0	0	1	0	1	0	1	3	2	1	160	0.7	2.83	0.4	4.04	1.75	6.9	370.1	40.85	0	5.4	5.4	1	0
2	2	71	2	27.23	1	1	1	1	0	1	0	1	2	4	1	253	1.1	5.47	0.28	4.97	3.93	23.8	10214	91.89	1	3.2	3.2	0	0
3	1	39	2	21.1	4	1	0	0	0	0	0	0	1	2	0	679	1	3.13	0.35	3.13	2.86	28.1	201.3	23.17	0	13.6667	13.6667	1	0
4	2	61	1	12.37	4	0	0	0	0	0	0	0	2	2	0	185	1.1	4.7	0.61	4.27	1.8	7.1	554.4	20.69	1	5.56667	6.6	0	0
5	2	61	1	14.9	2	0	0	0	0	1	0	1	1	2	1	288	1.6	3.88	0.5	2.43	3.2	45.4	857.5	19.2	1	3.03333	4.06667	0	0
6	1	31	1	13	3	0	1	0	0	1	0	0	3	3	1	731	0.5	3.99	0.77	7.98	0.65	136.2	1346	123.8	1	4.8	4.8	1	1
7	1	61	2	21.77	3	1	0	0	0	1	1	0	2	3	1	664	0.5	1.04	0.42	2.08	1.19	86.3	128.5	93.57	1	1.6	4.5	1	1
8	2	61	2	25.33	3	1	0	0	1	1	0	1	1	1	1	735	1.1	0.23	0.42	0.21	2.62	146.3	2186	86.98	1	0.933333	0.933333	0	0
9	2	62	2	184.93	4	0	0	0	0	0	0	0	2	1	0	221	1.7	3.62	0.43	2.13	3.95	12.3	243.5	21.84	1	9.46667	9.46667	1	0
10	2	67	1	28.2	1	1	0	1	0	1	0	0	1	2	1	229	4.2	3.44	0.5	0.82	8.4	17.5	229.8	295.8	1	9.33333	9.33333	0	0
11	1	64	1	24.9	4	1	0	1	0	0	0	0	1	3	1	342	0.5	1.65	0.88	3.3	0.57	16.8	1444	36.53	1	8.3	8.3	1	1
12	2	67	1	22.43	3	0	0	0	0	1	0	0	2	2	1	317	1.5	4.17	0.51	2.78	2.94	230.6	9916	136.8	1	7.93333	7.93333	1	0
13	1	66	1	48.77	3	0	0	0	0	1	0	0	2	1	1	240	0.8	3.78	0.88	4.73	0.91	26.6	685.9	65.62	1	23.6333	30.9	1	1
14	1	61	1	127.93	3	0	0	0	0	0	0	0	0	1	0	148	0.9	2.61	0.49	2.9	1.84	3.3	261.6	22.83	1	7.33333	7.33333	1	0
15	1	65	2	99.03	4	0	0	0	0	0	0	1	1	3	0	381	0.3	1.39	0.8	4.63	0.38	8.2	792.3	20.85	1	3.5	3.5	1	1
16	1	54	2	13.23	4	0	0	0	0	0	0	1	1	2	1	198	0.8	2.33	0.35	2.91	2.29	8	960.2	769.4	0	12.0333	12.03	1	0
17	1	45	2	28.77	4	0	0	0	0	0	0	1	2	4	1	243	0.8	1.96	0.76	2.45	1.05	9.8	1757	28.25	1	3.13333	3.13333	1	1
18	1	39	1	18.4	2	0	0	1	0	1	0	1	2	3	1	598	1	1.1	0.11	1.1	9.09	75.7	630.8	34.42	1	6.3	6.3	1	1
19	1	39	1	22.83	4	0	0	1	0	1	0	1	3	4	1	318	0.2	6.41	0.64	32.05	0.31	247.8	4286	121.3	1	1.86667	1.86667	1	1
20	2	69	1	61.23	1	0	0	0	0	0	0	0	1	2	1	493	1.2	3.07	0.39	2.56	3.08	117.7	1906	197.3	1	8.5	8.5	0	0
21	2	42	1	10.23	1	0	1	1	0	0	0	1	1	2	0	150	1.2	1.54	0.52	1.28	2.31	3.5	406.3	11.65	1	25.0667	25.0667	0	0
22	2	42	1	15.7	2	0	1	1	1	0	0	1	1	3	1	370	1.6	2.6	0.57	1.63	2.81	4.5	601.2	11.86	1	10.9333	19.6	0	0
23	1	67	1	29.13	3	0	0	0	0	1	0	0	2	2	1	586	0.7	4.3	0.74	6.14	0.95	43.1	671.8	23.1	0	6.63333	16.7667	1	1
24	1	64	2	99.27	3	0	1	0	0	0	0	0	1	1	1	169	0.9	3.37	0.31	3.74	2.9	7.3	516.9	23.21	0	9.83333	9.83333	1	0
25	2	61	2	98.67	2	0	0	0	0	1	0	1	1	2	1	438	2.8	2.28	0.35	0.81	8	2.9	286.1	24.26	1	12.8667	12.8667	0	0
26	1	61	1	8.03	3	0	0	1	0	0	0	1	1	2	1	219	0.9	3.15	0.45	3.5	2	19.6	647.6	12.83	0	4.16667	4.16667	1	1
27	1	68	1	35.7	4	1	0	1	0	0	0	1	1	2	1	185	0.9	0.91	0.75	1.01	1.2	23.8	7258	11.38	1	17.1333	17.1333	1	0
28	2	46	2	11.9	4	1	0	0	0	1	0	0	1	2	1	479	1.3	3.8	0.39	2.92	3.33	27.7	263.8	18.81	1	3.1	14.3667	0	0
29	1	65	1	4.33	4	0	0	0	0	0	0	1	2	4	0	623	0.7	0.33	0.85	0.47	0.82	119.8	2940	23.83	1	0.833333	9.6	1	1
30	1	45	2	41.27	4	0	0	0	0	0	0	0	1	3	1	339	0.3	1.61	0.04	5.37	7.5	346.6	1768	40.43	1	4.4	8.16667	1	1
31	2	65	1	0.77	1	0	0	1	0	0	0	0	1	1	1	164	1.4	0.96	0.35	0.69	4	200	763.7	101.9	1	36.7667	36.7667	0	0
32	1	31	1	12.47	2	0	1	1	0	0	0	1	1	1	0	199	0.7	1.65	0.34	2.36	2.06	3	538.8	70.78	0	19.8333	19.8333	1	0
33	2	45	2	21.07	4	0	0	0	0	0	0	0	1	1	1	166	1.4	1.5	0.45	1.07	3.11	11.9	1396	11.13	0	2.96667	10.33	0	0
34	2	66	2	46.4	4	0	1	0	0	0	0	0	1	3	1	230	1.7	6.19	0.26	3.64	6.54	51.9	279.7	12.31	0	1.9	9.16667	0	0
35	2	64	2	23.83	4	0	0	0	0	1	1	1	1	2	1	170	1.1	2.01	0.08	1.83	13.75	6.1	241.7	10.62	0	0.766667	8.23333	0	0
36	1	64	2	24.87	4	0	0	0	0	0	0	1	1	4	1	352	0.6	4.64	0.3	7.73	2	82.6	897.2	23.66	1	1.16667	7.2	0	1
37	1	60	1	9.7	4	1	0	0	0	0	0	0	2	2	1	1006	0.5	7.12	0.45	14.24	1.11	149.6	2572	274.1	1	0.3	0.3	1	1
38	1	41	1	15.63	3	0	0	0	0	1	1	0	1	2	1	3527	0.4	1.5	0.23	3.75	1.74	97.7	3546	1342	0	0.2	0.2	1	1
39	2	64	1	17.87	3	1	1	0	0	0	0	0	1	2	2	235	1.1	6.47	0.12	5.88	9.17	49.7	2567	826	1	0.1	0.1	0	1
40	1	60	1	42.23	4	1	1	1	0	0	0	0	2	2	1	341	0.5	1.46	0.21	2.92	2.38	152.4	5755	134.9	1	4.06667	4.06667	1	1
41	1	43	1	8.6	4	1	0	1	0	0	0	0	1	2	0	432	0.9	4.71	0.48	5.23	1.88	6.2	664.7	11.54	1	1.93333	11.2667	0	1
42	2	37	1	8.93	4	1	0	0	0	0	0	0	2	2	2	362	1.4	1.68	0.4	1.2	3.5	200	6045	177.4	1	6.57	12.98	1	0
43	1	28	1	34.53	4	0	0	1	0	0	0	0	1	1	2	537	0.8	4.31	0.56	5.39	1.43	114.6	542.4	40.04	1	8.67	9.67	1	0
44	1	62	2	13.7	4	1	0	1	0	0	0	0	2	3	0	173	0.7	0.61	0.63	0.87	1.11	5.3	553.8	5.63	0	2.23333	41.1	1	1
45	1	70	1	14.2	4	0	0	1	0	0	0	0	2	3	0	199	0.9	2.93	0.3	3.26	3	14.2	295.4	11.09	1	52.7333	52.7333	1	0
46	2	30	2	22.67	1	0	0	0	0	0	0	0	1	1	2	160	1.4	5.6	0.55	4	2.55	2.9	55.81	19.15	1	7.4	42.2667	0	0
47	1	64	2	5.4	3	0	0	0	0	0	0	0	1	2	2	274	1	1.24	0.23	1.24	4.35	72.7	265.3	22.56	1	44.6333	44.6333	1	0
48	2	65	1	38.87	3	0	0	0	0	1	0	0	1	1	2	676	1.3	6.14	0.58	4.72	2.24	172.6	2000	87	0	12.33	14.77	0	0
49	1	58	1	12.53	3	0	0	0	0	1	0	0	2	2	2	637	0.6	3.1	0.61	5.17	0.98	153	7000	66	0	14.67	17.82	1	1
50	2	69	2	12.43	3	1	0	0	0	0	0	0	1	2	0	298	1.2	7.01	0.53	5.84	2.26	114.7	484.5	24.71	1	6.96667	8.23333	0	0
51	1	43	1	18.4	4	0	0	1	0	0	0	0	2	1	2	217	0.9	5.86	0.97	6.51	0.93	107.3	1040	90.67	1	2.1	46.3333	1	1
52	1	23	1	6.87	1	0	0	0	0	0	0	0	1	3	4	246	0.5	6.31	0.12	12.62	4.17	50	12891	21.35	0	2.13333	2.7	0	0
53	1	72	2	7	3	1	0	0	0	0	0	0	2	3	2	204	0.7	2.9	0.7	4.14	1	70.5	980	1664	0	4.67	9.62	1	0
54	2	67	1	14.63	1	0	0	0	0	0	0	0	1	1	2	216	1.6	3.95	0.45	2.47	3.56	67.1	1016	55	1	6.06667	9.96667	0	0
55	1	66	1	13.83	4	0	0	0	0	1	0	0	2	3	2	813	0.3	4.35	0.53	14.5	0.57	200	7553	882	0	0.433333	0.433333	1	1
56	1	67	1	7.43	4	0	0	0	0	1	0	0	2	2	2	1121	0.6	5.52	0.6	9.2	1	81.8	961.9	38.9	1	4.7	4.7	1	1
57	2	62	2	11.3	1	0	0	0	0	0	0	0	1	2	2	820	1.8	3.56	0.44	1.98	4.09	200	1892	136.3	1	3.83333	10.8	0	0
58	1	62	2	16.1	1	0	0	0	0	0	0	0	1	3	2	365	0.8	2.4	0.39	3	2.05	78	2619	112	1	4.93333	6	0	1
59	1	21	2	13.1	4	0	0	1	0	0	0	1	2	3	2	2029	0.3	3.62	0.76	12.07	0.39	89.4	1019	51.67	0	0.4	1.83333	1	1
60	1	57	1	5.1	4	0	1	1	0	1	0	0	2	4	2	574	0.4	5.06	0.85	12.65	0.47	11.6	2744	26.66	1	2.53333	7.4	1	1
61	2	41	1	7.13	4	0	1	1	0	0	0	0	2	1	0	261	1.3	3.06	0.49	2.35	2.65	15.7	858.9	14.31	0	0.5	5.36667	0	0
62	2	52	2	11.97	3	0	0	0	0	0	0	0	2	1	4	187	1.2	2.22	0.22	1.85	5.45	140.5	237.1	10	1	45.1667	45.1667	1	0
63	2	32	1	18.47	2	1	0	0	0	0	1	0	2	2	2	158	1.5	1.72	0.47	1.15	3.19	179.9	8454	1453	1	6.33	10.05	0	0
64	2	69	1	3.27	4	0	0	0	0	1	0	1	2	1	2	278	1.2	3.74	0.42	3.12	2.86	7.1	282	10.76	0	1.06667	10.4667	0	0
65	1	69	1	12.47	1	0	0	0	0	0	0	0	1	4	2	637	0.3	0.47	0.04	1.57	7.5	187.8	25822	104.2	0	1.26667	1.26667	0	0
66	2	48	1	17.33	4	0	0	0	0	1	0	0	2	3	3	417	1.3	7.23	0.14	5.56	9.29	167.8	2126	78.86	1	2.16667	7.06667	0	0
67	1	51	1	14.67	3	0	0	0	0	0	0	0	2	3	2	336	0.6	1.8	0.82	3	0.73	25.7	377	26.16	1	2.53333	26.1667	1	1
68	2	37	2	7.93	4	0	0	1	0	0	0	0	2	2	0	261	1.1	4.46	0.3	4.05	3.67	3.2	209.1	88.89	1	5.73333	33.8667	1	0
69	2	37	2	14.23	4	0	0	1	0	0	0	0	1	2	0	144	2	2.9	0.33	1.45	6.06	1.2	132.9	27.23	1	6.56667	27.5667	0	0
70	2	61	1	10.63	4	1	0	1	0	0	0	0	1	1	3	445	1.1	3.29	0.22	2.99	5	191.8	2075	94.02	0	0.733333	1.93333	0	0
71	2	29	1	24.03	4	1	1	0	0	0	0	0	1	2	0	346	1.6	4.4	0.45	2.75	3.56	29	142.9	8.54	1	1.46667	1.63333	0	0
72	2	55	1	29.43	4	0	1	0	0	1	0	0	1	1	0	185	1.6	3.25	0.28	2.03	5.71	200	1178	97.75	1	5.1	7.8	0	0
73	1	68	1	5.5	4	0	0	0	0	0	0	1	1	2	0	232	1	1.38	0.47	1.38	2.13	50.7	1240	13.6	0	3.93333	3.93333	0	1
74	1	23	1	7.73	4	1	1	1	0	1	1	0	2	3	2	228	0.8	2.03	0.05	2.54	16	47	1221	709	0	2.96667	3.06667	0	1
75	2	66	2	13.87	4	0	1	0	0	1	1	1	1	1	0	145	1.9	6.53	0.51	3.44	3.73	22.5	384.8	7.9	0	1.8	6	0	0
76	2	67	2	19	4	0	1	0	0	1	1	0	1	3	4	240	1.4	10.82	0.12	7.73	11.67	76.2	985.3	866.9	0	0.6	0.866667	0	0
77	1	35	1	93.77	4	1	0	0	0	1	0	0	2	3	2	683	0.9	11.35	0.33	12.61	2.73	200	279.6	80	0	1.2	1.3	0	1
78	1	44	1	39.93	3	0	0	0	0	0	0	1	2	3	0	581	0.3	3.26	0.53	10.87	0.57	64.5	1045	14.68	1	20.3667	20.3667	1	1
79	1	47	1	51.07	1	0	0	0	0	0	0	0	1	1	3	206	0.5	1.22	0.14	2.44	3.57	73.3	791.6	4195	0	0.733333	10.9	0	0
80	1	67	1	8.8	3	0	0	0	0	0	0	1	1	3	3	325	0.6	5.03	0.55	8.38	1.09	190.5	958.6	186	0	0.5	1.06667	1	1
81	1	24	1	5.6	2	1	0	0	0	0	0	0	1	1	3	345	1	6.05	0.46	6.05	2.17	89	897	20.84	0	1.33333	11.6667	0	1
82	2	34	1	6.47	3	1	0	0	0	0	0	0	1	2	2	421	1.1	1.61	1.11	1.46	0.99	124.5	436.4	51	1	1.3	3.7	0	1
83	1	63	1	12.4	2	0	1	0	0	1	1	0	1	3	0	314	0.5	1.55	0.61	3.1	0.82	222.7	148.9	1852	0	1.9	1.9	1	1
84	1	59	1	17.07	2	0	1	1	1	0	0	1	2	1	4	179	1	1.91	0.78	1.91	1.28	44.9	752.6	20.45	0	2.43333	2.43333	1	1
